# Supplementary material for: GATA transcription factor in common bean: A comprehensive genome-wide functional characterization, identification, and abiotic stress response evaluation
Source: Plant Mol Biol. 2024 Apr 17;114(3):43. doi: 10.1007/s11103-024-01443-y (PMC11024004; doi:10.1007/s11103-024-01443-y)
Supplement: Supplementary file 1 — Supplementary Table S1: Primers used in qRT-PCR for expression analysis and overexpression of PvGATA28 [file 11103_2024_1443_MOESM1_ESM.xlsx]

## Sheet: Sheet1
Primers used in qRT-PCR for expression analysis and overexpression of PvGATA28
Gene ID	Sequence (5'->3')
PvGATA1-F	AAAATGGTCACGGGTCTGGG
PvGATA1-F	GCTGTATCTGCTTTCTTGCCC
PvGATA10-F	GCAACCATTGTCACCTCTTGG
PvGATA10-F	GGTGTGGCAATCAGCACAAA
PvGATA14-F	AGCACCCAATTCCCAGAAGG
PvGATA14-F	CCAGACTTGTACCTCACACCA
PvGATA25-F	GATGATGAGCCCACCTAGCA
PvGATA25-F	TCCAGAGTGGGGTACTGGTT
PvGATA28-F	GATTGAGCAACAACTCGGCTG
PvGATA28-F	GATCTGAGGGGAAGCCATGAA
NBEFa1-F	GCTGACTGTGCTGTCCTGAT
NBEFa1-R	CACCAAGGGTGAAAGCAAGC
NbGAI-F	TGAAGGTGTGGACCGAGTTG
NbGAI-R	ACGCATTCGAACCGAGATGA
HptII-F	CTATTCCTTTGCCCTCGGAC
HptII R	CCTGACCTATTGCATCTCCC
VirA-F	GAATTGGCCCAAAACTCGGT
VirA R	CGATCACGCTCTGCATTTGA
PvGATA28 OE-F	CACCATGATACCAACTTATCG
PvGATA28 OE-R	CTAAGTGATATAAAGATCTGAGG
