# Supplementary material for: GATA transcription factor in common bean: A comprehensive genome-wide functional characterization, identification, and abiotic stress response evaluation
Source: Plant Mol Biol. 2024 Apr 17;114(3):43. doi: 10.1007/s11103-024-01443-y (PMC11024004; doi:10.1007/s11103-024-01443-y)
Supplement: Supplementary file 2 — Supplementary Table S2: Number of cis-regulatory elements on putative promoter region of PvGATA [file 11103_2024_1443_MOESM2_ESM.xlsx]

## Sheet: All cis elementss
Number of cis-regulatory elements on putative promoter region of PvGATA
	Growth and development						Stress responsiveness						Phytohormone responsiveness
Gene label	Light responsive element	Endosperm expression element	Meristem expression element	Seed-specific regulation element	Circadian control	Total	Low-temperature responsiveness	Anaerobic induction	(MYB) Drought-inducibility	Defense and stress responsiveness	Wound-responsive element	Total	MeJA-responsiveness	Salicylic acid responsiveness	Abscisic acid responsiveness	Gibberellin-responsive element	Auxin-responsive element	Total
PvGATA1	19	0	0	0	0	19	0	2	0	0	2	4	0	1	5	1	0	7
PvGATA2	8	0	1	0	0	9	2	2	0	2	1	7	0	2	0	0	0	2
PvGATA3	7	1	1	0	1	10	1	1	0	1	2	5	0	3	0	0	0	3
PvGATA4	9	0	0	0	0	9	0	1	1	1	1	4	2	0	1	0	0	3
PvGATA5	12	1	2	0	0	15	0	3	1	0	1	5	2	0	3	0	1	6
PvGATA6	13	0	0	0	1	14	0	4	0	0	1	5	2	1	4	0	0	7
PvGATA7	15	0	0	0	0	15	0	1	1	1	1	4	0	2	0	2	0	4
PvGATA8	15	0	0	0	0	15	1	2	1	3	0	7	0	0	3	0	0	3
PvGATA9	12	0	1	0	0	13	0	1	0	0	0	1	2	1	3	0	1	7
PvGATA10	13	1	0	0	0	14	0	3	1	0	1	5	0	1	2	0	0	3
PvGATA11	8	0	0	0	0	8	0	2	1	0	0	3	0	0	3	0	0	3
PvGATA12	21	0	1	0	0	22	0	6	1	0	2	9	8	1	9	1	1	20
PvGATA13	18	0	0	0	0	18	0	0	0	2	1	3	2	0	4	0	0	6
PvGATA14	6	0	0	0	0	6	0	1	0	1	0	2	2	1	0	1	0	4
PvGATA15	20	1	0	1	0	22	1	1	1	0	2	5	2	2	3	0	2	9
PvGATA16	12	0	0	0	0	12	0	2	0	3	1	6	0	1	2	0	0	3
PvGATA17	11	0	1	0	0	12	0	1	1	0	2	4	2	1	2	0	0	5
PvGATA18	15	0	0	0	0	15	0	0	0	0	1	1	2	0	0	0	0	2
PvGATA19	24	0	0	0	0	24	0	6	2	1	3	12	6	0	2	0	0	8
PvGATA20	11	0	0	0	1	12	3	1	0	0	2	6	8	0	4	2	3	17
PvGATA21	13	0	2	2	0	17	0	2	0	0	1	3	0	0	2	1	0	3
PvGATA22	22	1	1	0	1	25	0	3	2	1	0	6	2	0	3	1	0	6
PvGATA23	10	1	0	0	2	13	0	0	0	0	0	0	0	0	2	1	0	3
PvGATA24	10	0	2	0	0	12	1	2	0	0	4	7	4	4	0	1	1	10
PvGATA25	16	0	0	0	0	16	0	2	0	0	0	2	0	2	0	0	0	2
PvGATA26	15	0	0	0	1	16	1	3	0	2	0	6	0	0	6	0	0	6
PvGATA27	5	1	0	0	1	7	1	2	1	0	0	4	0	2	1	2	0	5
PvGATA28	10	1	0	0	0	11	0	3	1	1	0	5	2	0	2	3	0	7
PvGATA29	24	1	0	0	0	25	1	4	0	2	1	8	0	2	7	1	0	10
PvGATA30	11	0	1	0	0	12	0	2	0	1	1	4	0	0	1	1	2	4
PvGATA31	19	0	0	0	0	19	3	2	2	0	1	8	0	3	8	1	1	13
Total	424	9	13	3	8	457	15	65	17	22	32	151	48	30	82	19	12	191
%	0.92779	0.0196937	0.0284464	0.00656455	0.0175055		0.0993377	0.430464	0.112583	0.145695	0.211921		0.251309	0.157068	0.429319	0.0994764	0.0628272

## Sheet: Growth and development
	chs-CMA1a	Box II	ATCT-motif	GT1-motif	Box 4	G-Box	TCT-motif	GATA-motif	MRE	AT1-motif	AE-box	I-box	GA-motif	TCCC-motif	LAMP-element	Gap-box	3-AF1 binding site	ACE	Sp1	GCN4_motif	CAT-box	RY-element	circadian	Total
PvGATA1	0	0	0	0	9	6	1	0	0	2	0	1	0	0	0	0	0	0	0	0	0	0	0	19		Light responsive element
PvGATA2	1	0	1	2	2	0	0	0	0	0	0	0	0	1	0	0	0	1	0	0	1	0	0	9		Endosperm
PvGATA3	0	0	1	0	1	0	1	1	0	0	1	0	0	0	0	2	0	0	0	1	1	0	1	10		Meristem
PvGATA4	0	0	0	1	3	1	1	0	0	2	1	0	0	0	0	0	0	0	0	0	0	0	0	9		Seed - specific
PvGATA5	0	0	1	0	4	3	2	0	0	1	0	0	0	1	0	0	0	0	0	1	2	0	0	15		Circadian control
PvGATA6	1	0	0	4	1	4	1	0	2	0	0	0	0	0	0	0	0	0	0	0	0	0	1	14
PvGATA7	0	0	1	0	4	0	3	4	0	0	0	1	0	1	0	0	1	0	0	0	0	0	0	15
PvGATA8	0	0	0	0	6	1	2	1	2	0	1	1	0	0	1	0	0	0	0	0	0	0	0	15
PvGATA9	0	1	0	2	2	2	3	1	1	0	0	0	0	0	0	0	0	0	0	0	1	0	0	13
PvGATA10	2	0	0	1	5	2	1	0	0	1	0	1	0	0	0	0	0	0	0	1	0	0	0	14
PvGATA11	0	0	0	1	3	1	0	1	0	0	0	1	0	0	0	0	0	0	1	0	0	0	0	8
PvGATA12	0	0	2	1	3	8	2	0	0	0	0	2	1	0	0	1	1	0	0	0	1	0	0	22
PvGATA13	1	0	0	2	10	2	2	0	1	0	0	0	0	0	0	0	0	0	0	0	0	0	0	18
PvGATA14	0	0	0	0	4	0	0	0	0	0	0	0	0	1	0	1	0	0	0	0	0	0	0	6
PvGATA15	0	0	0	2	7	2	0	1	3	1	1	3	0	0	0	0	0	0	0	1	0	1	0	22
PvGATA16	0	0	0	0	5	2	3	0	0	0	1	0	0	0	1	0	0	0	0	0	0	0	0	12
PvGATA17	0	0	0	0	6	3	0	0	0	0	1	0	0	0	0	0	1	0	0	0	1	0	0	12
PvGATA18	1	0	0	4	4	0	2	0	2	0	0	0	0	0	1	1	0	0	0	0	0	0	0	15
PvGATA19	3	0	0	1	4	2	5	2	2	2	0	1	0	0	0	0	1	1	0	0	0	0	0	24
PvGATA20	0	0	0	0	0	4	3	0	1	0	1	1	0	0	0	0	0	0	1	0	0	0	1	12
PvGATA21	0	0	0	3	7	2	0	0	1	0	0	0	0	0	0	0	0	0	0	0	2	2	0	17
PvGATA22	1	0	1	4	7	3	3	2	0	0	0	1	0	0	0	0	0	0	0	1	1	0	1	25
PvGATA23	2	1	0	1	3	2	0	1	0	0	0	0	0	0	0	0	0	0	0	1	0	0	2	13
PvGATA24	0	0	0	1	2	1	0	1	0	0	2	0	0	0	1	0	0	0	2	0	2	0	0	12
PvGATA25	1	0	0	2	9	0	1	1	0	0	0	1	1	0	0	0	0	0	0	0	0	0	0	16
PvGATA26	0	0	1	3	3	2	1	0	0	0	1	1	1	1	0	0	0	1	0	0	0	0	1	16
PvGATA27	1	0	0	0	2	0	1	0	1	0	0	0	0	0	0	0	0	0	0	1	0	0	1	7
PvGATA28	0	0	0	1	1	2	2	2	1	0	0	0	0	0	0	0	0	1	0	1	0	0	0	11
PvGATA29	0	0	3	3	4	6	1	1	3	0	0	1	0	0	1	0	1	0	0	1	0	0	0	25
PvGATA30	0	0	0	3	3	1	1	1	1	0	1	0	0	0	0	0	0	0	0	0	1	0	0	12
PvGATA31	0	0	1	1	4	8	2	1	0	0	0	1	0	0	0	0	1	0	0	0	0	0	0	19
																								457

## Sheet: Stress responsive
	LTR	ARE	MBS	TC-rich repeats	WUN-motif	Total
PvGATA1	0	2	0	0	2	4		Low-temperature responsiveness
PvGATA2	2	2	0	2	1	7		Anaerobic induction
PvGATA3	1	1	0	1	2	5		(MYB)Drought-inducibility
PvGATA4	0	1	1	1	1	4		Defense and stress responsiveness
PvGATA5	0	3	1	0	1	5		wound-responsive element
PvGATA6	0	4	0	0	1	5
PvGATA7	0	1	1	1	1	4
PvGATA8	1	2	1	3	0	7
PvGATA9	0	1	0	0	0	1
PvGATA10	0	3	1	0	1	5
PvGATA11	0	2	1	0	0	3
PvGATA12	0	6	1	0	2	9
PvGATA13	0	0	0	2	1	3
PvGATA14	0	1	0	1	0	2
PvGATA15	1	1	1	0	2	5
PvGATA16	0	2	0	3	1	6
PvGATA17	0	1	1	0	2	4
PvGATA18	0	0	0	0	1	1
PvGATA19	0	6	2	1	3	12
PvGATA20	3	1	0	0	2	6
PvGATA21	0	2	0	0	1	3
PvGATA22	0	3	2	1	0	6
PvGATA23	0	0	0	0	0	0
PvGATA24	1	2	0	0	4	7
PvGATA25	0	2	0	0	0	2
PvGATA26	1	3	0	2	0	6
PvGATA27	1	2	1	0	0	4
PvGATA28	0	3	1	1	0	5
PvGATA29	1	4	0	2	1	8
PvGATA30	0	2	0	1	1	4
PvGATA31	3	2	2	0	1	8
	15	65	17	22	32	151

## Sheet: Phytohormone responsice
	ABRE	ABRE4	ABRE3a	TGACG-motif	CGTCA-motif	TCA-element	TCA	P-box	GARE-motif	TATC-box	TGA-element	AuxRR-core	A-box	TGA-box	Total
PvGATA1	5	0	0	0	0	0	1	0	1	0	0	0	0	0	7		Gibberellin-responsive element
PvGATA2	0	0	0	0	0	2	0	0	0	0	0	0	0	0	2		Auxin-responsive element
PvGATA3	0	0	0	0	0	1	2	0	0	0	0	0	0	0	3		MeJA-responsiveness
PvGATA4	1	0	0	1	1	0	0	0	0	0	0	0	0	0	3		Abscisic acid responsiveness
PvGATA5	3	0	0	1	1	0	0	0	0	0	1	0	0	0	6		Salicylic acid responsiveness
PvGATA6	4	0	0	1	1	1	0	0	0	0	0	0	0	0	7		Ethylene Responsive element
PvGATA7	0	0	0	0	0	2	0	0	0	2	0	0	0	0	4
PvGATA8	1	1	1	0	0	0	0	0	0	0	0	0	0	0	3
PvGATA9	1	1	1	1	1	0	1	0	0	0	1	0	0	0	7
PvGATA10	2	0	0	0	0	1	0	0	0	0	0	0	0	0	3
PvGATA11	1	1	1	0	0	0	0	0	0	0	0	0	0	0	3
PvGATA12	7	1	1	4	4	1	0	0	0	1	1	0	0	0	20
PvGATA13	2	1	1	1	1	0	0	0	0	0	0	0	0	0	6
PvGATA14	0	0	0	1	1	0	1	0	0	1	0	0	0	0	4
PvGATA15	1	1	1	1	1	1	1	0	0	0	0	1	0	1	9
PvGATA16	2	0	0	0	0	1	0	0	0	0	0	0	0	0	3
PvGATA17	2	0	0	1	1	1	0	0	0	0	0	0	0	0	5
PvGATA18	0	0	0	1	1	0	0	0	0	0	0	0	0	0	2
PvGATA19	2	0	0	3	3	0	0	0	0	0	0	0	0	0	8
PvGATA20	2	1	1	4	4	0	0	2	0	0	2	0	0	1	17
PvGATA21	2	0	0	0	0	0	0	0	0	1	0	0	0	0	3
PvGATA22	3	0	0	1	1	0	0	0	0	1	0	0	0	0	6
PvGATA23	2	0	0	0	0	0	0	0	1	0	0	0	0	0	3
PvGATA24	0	0	0	2	2	2	2	1	0	0	0	0	1	0	10
PvGATA25	0	0	0	0	0	0	2	0	0	0	0	0	0	0	2
PvGATA26	4	1	1	0	0	0	0	0	0	0	0	0	0	0	6
PvGATA27	1	0	0	0	0	2	0	1	0	1	0	0	0	0	5
PvGATA28	2	0	0	1	1	0	0	2	1	0	0	0	0	0	7
PvGATA29	7	0	0	0	0	1	1	0	1	0	0	0	0	0	10
PvGATA30	1	0	0	0	0	0	0	1	0	0	0	1	1	0	4
PvGATA31	6	1	1	0	0	1	2	0	0	1	0	0	1	0	13
															191

## Sheet: Enhencer elements
PvGATA1	AT1-motif		TATA-box	CAAT-box	AT~TATA-box	Total
PvGATA1	AT1-motif	PvGATA1	93	34	17	144
PvGATA1	ABRE	PvGATA2	58	30	5	93
PvGATA1	ABRE	PvGATA3	50	48	7	105
PvGATA1	ABRE	PvGATA4	56	35	2	93
PvGATA1	ABRE	PvGATA5	21	35	3	59
PvGATA1	ABRE	PvGATA6	68	33	9	110
PvGATA1	GARE-motif	PvGATA7	39	20	2	61
PvGATA1	Unnamed__4	PvGATA8	107	33	6	146
PvGATA1	Unnamed__4	PvGATA9	51	31	6	88
PvGATA1	Unnamed__4	PvGATA10	69	38	6	113
PvGATA1	Unnamed__4	PvGATA11	11	38	0	49
PvGATA1	Unnamed__4	PvGATA12	15	29	0	44
PvGATA1	Unnamed__4	PvGATA13	101	34	10	145
PvGATA1	Unnamed__4	PvGATA14	76	52	5	133
PvGATA1	Unnamed__4	PvGATA15	28	42	0	70
PvGATA1	STRE	PvGATA16	114	33	8	155
PvGATA1	G-Box	PvGATA18	93	25	15	133
PvGATA1	G-Box	PvGATA19	133	32	12	177
PvGATA1	G-Box	PvGATA20	82	28	7	117
PvGATA1	TCA	PvGATA21	32	33	0	65
PvGATA1	Unnamed__1	PvGATA22	101	42	7	150
PvGATA1	Unnamed__1	PvGATA23	53	41	2	96
PvGATA1	MYB	PvGATA24	54	30	4	88
PvGATA1	MYB	PvGATA25	34	36	2	72
PvGATA1	CAAT-box	PvGATA26	96	48	10	154
PvGATA1	CAAT-box	PvGATA27	85	37	13	135
PvGATA1	CAAT-box	PvGATA28	130	36	23	189
PvGATA1	CAAT-box	PvGATA29	51	37	3	91
PvGATA1	CAAT-box	PvGATA30	12	38	0	50
PvGATA1	CAAT-box	PvGATA31	40	25	2	67
PvGATA1	CAAT-box	PvGATA32	57	45	4	106
PvGATA1	CAAT-box					3298
PvGATA1	CAAT-box
PvGATA1	CAAT-box
PvGATA1	CAAT-box
PvGATA1	CAAT-box
PvGATA1	CAAT-box
PvGATA1	CAAT-box
PvGATA1	CAAT-box
PvGATA1	CAAT-box
PvGATA1	CAAT-box
PvGATA1	CAAT-box
PvGATA1	CAAT-box
PvGATA1	CAAT-box
PvGATA1	CAAT-box
PvGATA1	CAAT-box
PvGATA1	CAAT-box
PvGATA1	CAAT-box
PvGATA1	CAAT-box
PvGATA1	CAAT-box
PvGATA1	CAAT-box
PvGATA1	CAAT-box
PvGATA1	CAAT-box
PvGATA1	CAAT-box
PvGATA1	CAAT-box
PvGATA1	CAAT-box
PvGATA1	CAAT-box
PvGATA1	CAAT-box
PvGATA1	Myb-binding site
PvGATA1	Myb-binding site
PvGATA1	G-box
PvGATA1	G-box
PvGATA1	G-box
PvGATA1	AT~TATA-box
PvGATA1	AT~TATA-box
PvGATA1	AT~TATA-box
PvGATA1	AT~TATA-box
PvGATA1	AT~TATA-box
PvGATA1	AT~TATA-box
PvGATA1	AT~TATA-box
PvGATA1	AT~TATA-box
PvGATA1	AT~TATA-box
PvGATA1	AT~TATA-box
PvGATA1	AT~TATA-box
PvGATA1	AT~TATA-box
PvGATA1	AT~TATA-box
PvGATA1	AT~TATA-box
PvGATA1	AT~TATA-box
PvGATA1	AT~TATA-box
PvGATA1	AT~TATA-box
PvGATA1	MYC
PvGATA1	MYC
PvGATA1	I-box
PvGATA1	Myb
PvGATA1
PvGATA1
PvGATA1
PvGATA1
PvGATA1
PvGATA1
PvGATA1
PvGATA1
PvGATA1
PvGATA1
PvGATA1	TATA-box
PvGATA1	TATA-box
PvGATA1	TATA-box
PvGATA1	TATA-box
PvGATA1	TATA-box
PvGATA1	TATA-box
PvGATA1	TATA-box
PvGATA1	TATA-box
PvGATA1	TATA-box
PvGATA1	TATA-box
PvGATA1	TATA-box
PvGATA1	TATA-box
PvGATA1	TATA-box
PvGATA1	TATA-box
PvGATA1	TATA-box
PvGATA1	TATA-box
PvGATA1	TATA-box
PvGATA1	TATA-box
PvGATA1	TATA-box
PvGATA1	TATA-box
PvGATA1	TATA-box
PvGATA1	TATA-box
PvGATA1	TATA-box
PvGATA1	TATA-box
PvGATA1	TATA-box
PvGATA1	TATA-box
PvGATA1	TATA-box
PvGATA1	TATA-box
PvGATA1	TATA-box
PvGATA1	TATA-box
PvGATA1	TATA-box
PvGATA1	TATA-box
PvGATA1	TATA-box
PvGATA1	TATA-box
PvGATA1	TATA-box
PvGATA1	TATA-box
PvGATA1	TATA-box
PvGATA1	TATA-box
PvGATA1	TATA-box
PvGATA1	TATA-box
PvGATA1	TATA-box
PvGATA1	TATA-box
PvGATA1	TATA-box
PvGATA1	TATA-box
PvGATA1	TATA-box
PvGATA1	TATA-box
PvGATA1	TATA-box
PvGATA1	TATA-box
PvGATA1	TATA-box
PvGATA1	TATA-box
PvGATA1	TATA-box
PvGATA1	TATA-box
PvGATA1	TATA-box
PvGATA1	TATA-box
PvGATA1	TATA-box
PvGATA1	TATA-box
PvGATA1	TATA-box
PvGATA1	TATA-box
PvGATA1	TATA-box
PvGATA1	TATA-box
PvGATA1	TATA-box
PvGATA1	TATA-box
PvGATA1	TATA-box
PvGATA1	TATA-box
PvGATA1	TATA-box
PvGATA1	TATA-box
PvGATA1	TATA-box
PvGATA1	TATA-box
PvGATA1	TATA-box
PvGATA1	TATA-box
PvGATA1	TATA-box
PvGATA1	TATA-box
PvGATA1	TATA-box
PvGATA1	TATA-box
PvGATA1	TATA-box
PvGATA1	TATA-box
PvGATA1	TATA-box
PvGATA1	TATA-box
PvGATA1	TATA-box
PvGATA1	TATA-box
PvGATA1	TATA-box
PvGATA1	TATA-box
PvGATA1	TATA-box
PvGATA1	TATA-box
PvGATA1	TATA-box
PvGATA1	TATA-box
PvGATA1	TATA-box
PvGATA1	TATA-box
PvGATA1	TATA-box
PvGATA1	TATA-box
PvGATA1	TATA-box
PvGATA1	TATA-box
PvGATA1	TATA-box
PvGATA1	ARE
PvGATA1	ARE
PvGATA1	TCT-motif
PvGATA1	Box 4
PvGATA1	Box 4
PvGATA1	Box 4
PvGATA1	Box 4
PvGATA1	Box 4
PvGATA1	Box 4
PvGATA1	Box 4
PvGATA1	Box 4
PvGATA1	Box 4
PvGATA1	WUN-motif
PvGATA1	WUN-motif
PvGATA1	ERE
PvGATA2
PvGATA2
PvGATA2
PvGATA2
PvGATA2
PvGATA2
PvGATA2	TATA-box
PvGATA2	TATA-box
PvGATA2	TATA-box
PvGATA2	TATA-box
PvGATA2	TATA-box
PvGATA2	TATA-box
PvGATA2	TATA-box
PvGATA2	TATA-box
PvGATA2	TATA-box
PvGATA2	TATA-box
PvGATA2	TATA-box
PvGATA2	TATA-box
PvGATA2	TATA-box
PvGATA2	TATA-box
PvGATA2	TATA-box
PvGATA2	TATA-box
PvGATA2	TATA-box
PvGATA2	TATA-box
PvGATA2	TATA-box
PvGATA2	TATA-box
PvGATA2	TATA-box
PvGATA2	TATA-box
PvGATA2	TATA-box
PvGATA2	TATA-box
PvGATA2	TATA-box
PvGATA2	TATA-box
PvGATA2	TATA-box
PvGATA2	TATA-box
PvGATA2	TATA-box
PvGATA2	TATA-box
PvGATA2	TATA-box
PvGATA2	TATA-box
PvGATA2	TATA-box
PvGATA2	TATA-box
PvGATA2	TATA-box
PvGATA2	TATA-box
PvGATA2	TATA-box
PvGATA2	TATA-box
PvGATA2	TATA-box
PvGATA2	TATA-box
PvGATA2	TATA-box
PvGATA2	TATA-box
PvGATA2	TATA-box
PvGATA2	TATA-box
PvGATA2	TATA-box
PvGATA2	TATA-box
PvGATA2	TATA-box
PvGATA2	TATA-box
PvGATA2	TATA-box
PvGATA2	TATA-box
PvGATA2	TATA-box
PvGATA2	TATA-box
PvGATA2	TATA-box
PvGATA2	TATA-box
PvGATA2	TATA-box
PvGATA2	TATA-box
PvGATA2	TATA-box
PvGATA2	TATA-box
PvGATA2	Unnamed__14
PvGATA2	DRE core
PvGATA2	WUN-motif
PvGATA2	LTR
PvGATA2	LTR
PvGATA2	AT~TATA-box
PvGATA2	AT~TATA-box
PvGATA2	AT~TATA-box
PvGATA2	AT~TATA-box
PvGATA2	AT~TATA-box
PvGATA2	AAGAA-motif
PvGATA2	AAGAA-motif
PvGATA2	TCCC-motif
PvGATA2	CAT-box
PvGATA2	GT1-motif
PvGATA2	GT1-motif
PvGATA2	Unnamed__1
PvGATA2	Unnamed__10
PvGATA2	CAAT-box
PvGATA2	CAAT-box
PvGATA2	CAAT-box
PvGATA2	CAAT-box
PvGATA2	CAAT-box
PvGATA2	CAAT-box
PvGATA2	CAAT-box
PvGATA2	CAAT-box
PvGATA2	CAAT-box
PvGATA2	CAAT-box
PvGATA2	CAAT-box
PvGATA2	CAAT-box
PvGATA2	CAAT-box
PvGATA2	CAAT-box
PvGATA2	CAAT-box
PvGATA2	CAAT-box
PvGATA2	CAAT-box
PvGATA2	CAAT-box
PvGATA2	CAAT-box
PvGATA2	CAAT-box
PvGATA2	CAAT-box
PvGATA2	CAAT-box
PvGATA2	CAAT-box
PvGATA2	CAAT-box
PvGATA2	CAAT-box
PvGATA2	CAAT-box
PvGATA2	CAAT-box
PvGATA2	CAAT-box
PvGATA2	CAAT-box
PvGATA2	CAAT-box
PvGATA2	TCA-element
PvGATA2	TCA-element
PvGATA2	ACE
PvGATA2	STRE
PvGATA2	ARE
PvGATA2	ARE
PvGATA2	Box 4
PvGATA2	Box 4
PvGATA2	chs-CMA1a
PvGATA2	ERE
PvGATA2	ERE
PvGATA2	ERE
PvGATA2	Unnamed__12
PvGATA2	Myb
PvGATA2	Myb
PvGATA2	Myb
PvGATA2	ATCT-motif
PvGATA2	TATA
PvGATA2	MYB
PvGATA2	W box
PvGATA2	Unnamed__8
PvGATA2	Unnamed__4
PvGATA2	Unnamed__4
PvGATA2	Unnamed__4
PvGATA2	Unnamed__4
PvGATA2	TC-rich repeats
PvGATA2	TC-rich repeats
PvGATA3	ATCT-motif
PvGATA3	Myb
PvGATA3	Box 4
PvGATA3	ERE
PvGATA3	MYB-like sequence
PvGATA3	MYB recognition site
PvGATA3	ARE
PvGATA3	Unnamed__4
PvGATA3	Unnamed__4
PvGATA3	Unnamed__4
PvGATA3	Unnamed__4
PvGATA3	Unnamed__4
PvGATA3	Unnamed__4
PvGATA3	Unnamed__4
PvGATA3	TC-rich repeats
PvGATA3	Gap-box
PvGATA3	Gap-box
PvGATA3	W box
PvGATA3	TCA
PvGATA3	TCA
PvGATA3	MYB
PvGATA3	MYB
PvGATA3	MYB
PvGATA3	TATA
PvGATA3	CCAAT-box
PvGATA3	AT~TATA-box
PvGATA3	AT~TATA-box
PvGATA3	AT~TATA-box
PvGATA3	AT~TATA-box
PvGATA3	AT~TATA-box
PvGATA3	AT~TATA-box
PvGATA3	AT~TATA-box
PvGATA3	AAGAA-motif
PvGATA3	AAGAA-motif
PvGATA3	AAGAA-motif
PvGATA3	MYC
PvGATA3	MYC
PvGATA3	MYC
PvGATA3	TCT-motif
PvGATA3	WUN-motif
PvGATA3	WUN-motif
PvGATA3	LTR
PvGATA3
PvGATA3
PvGATA3
PvGATA3
PvGATA3
PvGATA3
PvGATA3
PvGATA3
PvGATA3
PvGATA3
PvGATA3
PvGATA3	Myc
PvGATA3	TATA-box
PvGATA3	TATA-box
PvGATA3	TATA-box
PvGATA3	TATA-box
PvGATA3	TATA-box
PvGATA3	TATA-box
PvGATA3	TATA-box
PvGATA3	TATA-box
PvGATA3	TATA-box
PvGATA3	TATA-box
PvGATA3	TATA-box
PvGATA3	TATA-box
PvGATA3	TATA-box
PvGATA3	TATA-box
PvGATA3	TATA-box
PvGATA3	TATA-box
PvGATA3	TATA-box
PvGATA3	TATA-box
PvGATA3	TATA-box
PvGATA3	TATA-box
PvGATA3	TATA-box
PvGATA3	TATA-box
PvGATA3	TATA-box
PvGATA3	TATA-box
PvGATA3	TATA-box
PvGATA3	TATA-box
PvGATA3	TATA-box
PvGATA3	TATA-box
PvGATA3	TATA-box
PvGATA3	TATA-box
PvGATA3	TATA-box
PvGATA3	TATA-box
PvGATA3	TATA-box
PvGATA3	TATA-box
PvGATA3	TATA-box
PvGATA3	TATA-box
PvGATA3	TATA-box
PvGATA3	TATA-box
PvGATA3	TATA-box
PvGATA3	TATA-box
PvGATA3	TATA-box
PvGATA3	TATA-box
PvGATA3	TATA-box
PvGATA3	TATA-box
PvGATA3	TATA-box
PvGATA3	TATA-box
PvGATA3	TATA-box
PvGATA3	TATA-box
PvGATA3	TATA-box
PvGATA3	TATA-box
PvGATA3	circadian
PvGATA3	GCN4_motif
PvGATA3	GATA-motif
PvGATA3	AE-box
PvGATA3	TCA-element
PvGATA3	CAT-box
PvGATA3	CAAT-box
PvGATA3	CAAT-box
PvGATA3	CAAT-box
PvGATA3	CAAT-box
PvGATA3	CAAT-box
PvGATA3	CAAT-box
PvGATA3	CAAT-box
PvGATA3	CAAT-box
PvGATA3	CAAT-box
PvGATA3	CAAT-box
PvGATA3	CAAT-box
PvGATA3	CAAT-box
PvGATA3	CAAT-box
PvGATA3	CAAT-box
PvGATA3	CAAT-box
PvGATA3	CAAT-box
PvGATA3	CAAT-box
PvGATA3	CAAT-box
PvGATA3	CAAT-box
PvGATA3	CAAT-box
PvGATA3	CAAT-box
PvGATA3	CAAT-box
PvGATA3	CAAT-box
PvGATA3	CAAT-box
PvGATA3	CAAT-box
PvGATA3	CAAT-box
PvGATA3	CAAT-box
PvGATA3	CAAT-box
PvGATA3	CAAT-box
PvGATA3	CAAT-box
PvGATA3	CAAT-box
PvGATA3	CAAT-box
PvGATA3	CAAT-box
PvGATA3	CAAT-box
PvGATA3	CAAT-box
PvGATA3	CAAT-box
PvGATA3	CAAT-box
PvGATA3	CAAT-box
PvGATA3	CAAT-box
PvGATA3	CAAT-box
PvGATA3	CAAT-box
PvGATA3	CAAT-box
PvGATA3	CAAT-box
PvGATA3	CAAT-box
PvGATA3	CAAT-box
PvGATA3	CAAT-box
PvGATA3	CAAT-box
PvGATA3	CAAT-box
PvGATA4	WRE3
PvGATA4	as-1
PvGATA4	Myb
PvGATA4	Myb
PvGATA4	ARE
PvGATA4	Box 4
PvGATA4	Box 4
PvGATA4	Box 4
PvGATA4	ERE
PvGATA4	ERE
PvGATA4	ERE
PvGATA4	ERE
PvGATA4	ERE
PvGATA4	ERE
PvGATA4	TGACG-motif
PvGATA4	AT1-motif
PvGATA4	AT1-motif
PvGATA4	ABRE
PvGATA4	Unnamed__4
PvGATA4	Unnamed__4
PvGATA4	Unnamed__4
PvGATA4	Unnamed__4
PvGATA4	Unnamed__4
PvGATA4	Unnamed__4
PvGATA4	TC-rich repeats
PvGATA4	G-Box
PvGATA4	CGTCA-motif
PvGATA4	Myb-binding site
PvGATA4	MYB
PvGATA4	MYB
PvGATA4	TATA
PvGATA4	TATA
PvGATA4	TATA
PvGATA4	AC-I
PvGATA4	AT~TATA-box
PvGATA4	AT~TATA-box
PvGATA4	AAGAA-motif
PvGATA4	AAGAA-motif
PvGATA4	AAGAA-motif
PvGATA4	AAGAA-motif
PvGATA4	AAGAA-motif
PvGATA4	MYC
PvGATA4	chs-CMA2a
PvGATA4	O2-site
PvGATA4
PvGATA4
PvGATA4
PvGATA4
PvGATA4
PvGATA4
PvGATA4
PvGATA4	TATA-box
PvGATA4	TATA-box
PvGATA4	TATA-box
PvGATA4	TATA-box
PvGATA4	TATA-box
PvGATA4	TATA-box
PvGATA4	TATA-box
PvGATA4	TATA-box
PvGATA4	TATA-box
PvGATA4	TATA-box
PvGATA4	TATA-box
PvGATA4	TATA-box
PvGATA4	TATA-box
PvGATA4	TATA-box
PvGATA4	TATA-box
PvGATA4	TATA-box
PvGATA4	TATA-box
PvGATA4	TATA-box
PvGATA4	TATA-box
PvGATA4	TATA-box
PvGATA4	TATA-box
PvGATA4	TATA-box
PvGATA4	TATA-box
PvGATA4	TATA-box
PvGATA4	TATA-box
PvGATA4	TATA-box
PvGATA4	TATA-box
PvGATA4	TATA-box
PvGATA4	TATA-box
PvGATA4	TATA-box
PvGATA4	TATA-box
PvGATA4	TATA-box
PvGATA4	TATA-box
PvGATA4	TATA-box
PvGATA4	TATA-box
PvGATA4	TATA-box
PvGATA4	TATA-box
PvGATA4	TATA-box
PvGATA4	TATA-box
PvGATA4	TATA-box
PvGATA4	TATA-box
PvGATA4	TATA-box
PvGATA4	TATA-box
PvGATA4	TATA-box
PvGATA4	TATA-box
PvGATA4	TATA-box
PvGATA4	TATA-box
PvGATA4	TATA-box
PvGATA4	TATA-box
PvGATA4	TATA-box
PvGATA4	TATA-box
PvGATA4	TATA-box
PvGATA4	TATA-box
PvGATA4	TATA-box
PvGATA4	TATA-box
PvGATA4	TATA-box
PvGATA4	Myc
PvGATA4	L-box
PvGATA4	TCT-motif
PvGATA4	WUN-motif
PvGATA4	STRE
PvGATA4	STRE
PvGATA4	MBS
PvGATA4	GT1-motif
PvGATA4	CAAT-box
PvGATA4	CAAT-box
PvGATA4	CAAT-box
PvGATA4	CAAT-box
PvGATA4	CAAT-box
PvGATA4	CAAT-box
PvGATA4	CAAT-box
PvGATA4	CAAT-box
PvGATA4	CAAT-box
PvGATA4	CAAT-box
PvGATA4	CAAT-box
PvGATA4	CAAT-box
PvGATA4	CAAT-box
PvGATA4	CAAT-box
PvGATA4	CAAT-box
PvGATA4	CAAT-box
PvGATA4	CAAT-box
PvGATA4	CAAT-box
PvGATA4	CAAT-box
PvGATA4	CAAT-box
PvGATA4	CAAT-box
PvGATA4	CAAT-box
PvGATA4	CAAT-box
PvGATA4	CAAT-box
PvGATA4	CAAT-box
PvGATA4	CAAT-box
PvGATA4	CAAT-box
PvGATA4	CAAT-box
PvGATA4	CAAT-box
PvGATA4	CAAT-box
PvGATA4	CAAT-box
PvGATA4	CAAT-box
PvGATA4	CAAT-box
PvGATA4	CAAT-box
PvGATA4	CAAT-box
PvGATA4	AE-box
PvGATA5	G-box
PvGATA5	G-box
PvGATA5	MBS
PvGATA5	CAT-box
PvGATA5	CAT-box
PvGATA5	CAAT-box
PvGATA5	CAAT-box
PvGATA5	CAAT-box
PvGATA5	CAAT-box
PvGATA5	CAAT-box
PvGATA5	CAAT-box
PvGATA5	CAAT-box
PvGATA5	CAAT-box
PvGATA5	CAAT-box
PvGATA5	CAAT-box
PvGATA5	CAAT-box
PvGATA5	CAAT-box
PvGATA5	CAAT-box
PvGATA5	CAAT-box
PvGATA5	CAAT-box
PvGATA5	CAAT-box
PvGATA5	CAAT-box
PvGATA5	CAAT-box
PvGATA5	CAAT-box
PvGATA5	CAAT-box
PvGATA5	CAAT-box
PvGATA5	CAAT-box
PvGATA5	CAAT-box
PvGATA5	CAAT-box
PvGATA5	CAAT-box
PvGATA5	CAAT-box
PvGATA5	CAAT-box
PvGATA5	CAAT-box
PvGATA5	CAAT-box
PvGATA5	CAAT-box
PvGATA5	CAAT-box
PvGATA5	CAAT-box
PvGATA5	CAAT-box
PvGATA5	CAAT-box
PvGATA5	CAAT-box
PvGATA5	Unnamed__1
PvGATA5	Unnamed__1
PvGATA5	Unnamed__1
PvGATA5	GCN4_motif
PvGATA5	STRE
PvGATA5	STRE
PvGATA5	TCT-motif
PvGATA5	TCT-motif
PvGATA5	WUN-motif
PvGATA5
PvGATA5
PvGATA5
PvGATA5
PvGATA5
PvGATA5
PvGATA5
PvGATA5
PvGATA5
PvGATA5
PvGATA5
PvGATA5
PvGATA5
PvGATA5
PvGATA5
PvGATA5
PvGATA5
PvGATA5
PvGATA5
PvGATA5	TATA-box
PvGATA5	TATA-box
PvGATA5	TATA-box
PvGATA5	TATA-box
PvGATA5	TATA-box
PvGATA5	TATA-box
PvGATA5	TATA-box
PvGATA5	TATA-box
PvGATA5	TATA-box
PvGATA5	TATA-box
PvGATA5	TATA-box
PvGATA5	TATA-box
PvGATA5	TATA-box
PvGATA5	TATA-box
PvGATA5	TATA-box
PvGATA5	TATA-box
PvGATA5	TATA-box
PvGATA5	TATA-box
PvGATA5	TATA-box
PvGATA5	TATA-box
PvGATA5	TATA-box
PvGATA5	O2-site
PvGATA5	CCAAT-box
PvGATA5	CCAAT-box
PvGATA5	AT~TATA-box
PvGATA5	AT~TATA-box
PvGATA5	AT~TATA-box
PvGATA5	TCCC-motif
PvGATA5	MYC
PvGATA5	MYC
PvGATA5	MYC
PvGATA5	MYC
PvGATA5	W box
PvGATA5	W box
PvGATA5	CGTCA-motif
PvGATA5	G-Box
PvGATA5	MYB
PvGATA5	MYB
PvGATA5	Unnamed__4
PvGATA5	Unnamed__4
PvGATA5	Unnamed__4
PvGATA5	Unnamed__4
PvGATA5	Unnamed__4
PvGATA5	Unnamed__4
PvGATA5	Unnamed__4
PvGATA5	Unnamed__4
PvGATA5	Unnamed__4
PvGATA5	Unnamed__4
PvGATA5	Unnamed__4
PvGATA5	Unnamed__4
PvGATA5	Unnamed__4
PvGATA5	Unnamed__4
PvGATA5	Unnamed__4
PvGATA5	Unnamed__4
PvGATA5	Unnamed__4
PvGATA5	Unnamed__4
PvGATA5	Unnamed__4
PvGATA5	Unnamed__4
PvGATA5	Unnamed__4
PvGATA5	TGACG-motif
PvGATA5	ABRE
PvGATA5	ABRE
PvGATA5	ABRE
PvGATA5	AT1-motif
PvGATA5	Box 4
PvGATA5	Box 4
PvGATA5	Box 4
PvGATA5	Box 4
PvGATA5	MYB recognition site
PvGATA5	MYB recognition site
PvGATA5	TGA-element
PvGATA5	ARE
PvGATA5	ARE
PvGATA5	ARE
PvGATA5	F-box
PvGATA5	Myb
PvGATA5	ATCT-motif
PvGATA5	WRE3
PvGATA5	as-1
PvGATA6	W box
PvGATA6	MYB
PvGATA6	MYB
PvGATA6	MYB
PvGATA6	G-Box
PvGATA6	G-Box
PvGATA6	G-Box
PvGATA6	CGTCA-motif
PvGATA6	Unnamed__4
PvGATA6	Unnamed__4
PvGATA6	Unnamed__4
PvGATA6	Unnamed__4
PvGATA6	Unnamed__4
PvGATA6	ABRE
PvGATA6	ABRE
PvGATA6	ABRE
PvGATA6	ABRE
PvGATA6	TGACG-motif
PvGATA6	chs-CMA1a
PvGATA6	ERE
PvGATA6	ERE
PvGATA6	ERE
PvGATA6	ERE
PvGATA6	ERE
PvGATA6	MYB-like sequence
PvGATA6	Box 4
PvGATA6	ARE
PvGATA6	ARE
PvGATA6	ARE
PvGATA6	ARE
PvGATA6	MYB recognition site
PvGATA6	Myb
PvGATA6	as-1
PvGATA6	TCA-element
PvGATA6	G-box
PvGATA6	CAAT-box
PvGATA6	CAAT-box
PvGATA6	CAAT-box
PvGATA6	CAAT-box
PvGATA6	CAAT-box
PvGATA6	CAAT-box
PvGATA6	CAAT-box
PvGATA6	CAAT-box
PvGATA6	CAAT-box
PvGATA6	CAAT-box
PvGATA6	CAAT-box
PvGATA6	CAAT-box
PvGATA6	CAAT-box
PvGATA6	CAAT-box
PvGATA6	CAAT-box
PvGATA6	CAAT-box
PvGATA6	CAAT-box
PvGATA6	CAAT-box
PvGATA6	CAAT-box
PvGATA6	CAAT-box
PvGATA6	CAAT-box
PvGATA6	CAAT-box
PvGATA6	CAAT-box
PvGATA6	CAAT-box
PvGATA6	CAAT-box
PvGATA6	CAAT-box
PvGATA6	CAAT-box
PvGATA6	CAAT-box
PvGATA6	CAAT-box
PvGATA6	CAAT-box
PvGATA6	CAAT-box
PvGATA6	CAAT-box
PvGATA6	CAAT-box
PvGATA6	GT1-motif
PvGATA6	GT1-motif
PvGATA6	GT1-motif
PvGATA6	GT1-motif
PvGATA6	STRE
PvGATA6	re2f-1
PvGATA6	WUN-motif
PvGATA6	TCT-motif
PvGATA6	Unnamed__16
PvGATA6	TATA-box
PvGATA6	TATA-box
PvGATA6	TATA-box
PvGATA6	TATA-box
PvGATA6	TATA-box
PvGATA6	TATA-box
PvGATA6	TATA-box
PvGATA6	TATA-box
PvGATA6	TATA-box
PvGATA6	TATA-box
PvGATA6	TATA-box
PvGATA6	TATA-box
PvGATA6	TATA-box
PvGATA6	TATA-box
PvGATA6	TATA-box
PvGATA6	TATA-box
PvGATA6	TATA-box
PvGATA6	TATA-box
PvGATA6	TATA-box
PvGATA6	TATA-box
PvGATA6	TATA-box
PvGATA6	TATA-box
PvGATA6	TATA-box
PvGATA6	TATA-box
PvGATA6	TATA-box
PvGATA6	TATA-box
PvGATA6	TATA-box
PvGATA6	TATA-box
PvGATA6	TATA-box
PvGATA6	TATA-box
PvGATA6	TATA-box
PvGATA6	TATA-box
PvGATA6	TATA-box
PvGATA6	TATA-box
PvGATA6	TATA-box
PvGATA6	TATA-box
PvGATA6	TATA-box
PvGATA6	TATA-box
PvGATA6	TATA-box
PvGATA6	TATA-box
PvGATA6	TATA-box
PvGATA6	TATA-box
PvGATA6	TATA-box
PvGATA6	TATA-box
PvGATA6	TATA-box
PvGATA6	TATA-box
PvGATA6	TATA-box
PvGATA6	TATA-box
PvGATA6	TATA-box
PvGATA6	TATA-box
PvGATA6	TATA-box
PvGATA6	TATA-box
PvGATA6	TATA-box
PvGATA6	TATA-box
PvGATA6	TATA-box
PvGATA6	TATA-box
PvGATA6	TATA-box
PvGATA6	TATA-box
PvGATA6	TATA-box
PvGATA6	TATA-box
PvGATA6	TATA-box
PvGATA6	TATA-box
PvGATA6	TATA-box
PvGATA6	TATA-box
PvGATA6	TATA-box
PvGATA6	TATA-box
PvGATA6	TATA-box
PvGATA6	TATA-box
PvGATA6	Myc
PvGATA6	circadian
PvGATA6
PvGATA6
PvGATA6
PvGATA6
PvGATA6
PvGATA6
PvGATA6
PvGATA6
PvGATA6	MRE
PvGATA6	MRE
PvGATA6	CCAAT-box
PvGATA6	MYC
PvGATA6	AT~TATA-box
PvGATA6	AT~TATA-box
PvGATA6	AT~TATA-box
PvGATA6	AT~TATA-box
PvGATA6	AT~TATA-box
PvGATA6	AT~TATA-box
PvGATA6	AT~TATA-box
PvGATA6	AT~TATA-box
PvGATA6	AT~TATA-box
PvGATA6	AAGAA-motif
PvGATA6	AAGAA-motif
PvGATA7	Myb
PvGATA7	Myb
PvGATA7	ATCT-motif
PvGATA7	ARE
PvGATA7	Box 4
PvGATA7	Box 4
PvGATA7	Box 4
PvGATA7	Box 4
PvGATA7	Unnamed__6
PvGATA7	TC-rich repeats
PvGATA7	Unnamed__4
PvGATA7	Unnamed__4
PvGATA7	Unnamed__4
PvGATA7	Unnamed__4
PvGATA7	Unnamed__4
PvGATA7	Unnamed__4
PvGATA7	Unnamed__4
PvGATA7	Unnamed__4
PvGATA7	Unnamed__4
PvGATA7	Unnamed__4
PvGATA7	MYB
PvGATA7	MYB
PvGATA7	TCCC-motif
PvGATA7	MYC
PvGATA7	MYC
PvGATA7	MYC
PvGATA7	AT~TATA-box
PvGATA7	AT~TATA-box
PvGATA7	I-box
PvGATA7	TATC-box
PvGATA7	TATC-box
PvGATA7	O2-site
PvGATA7	Myc
PvGATA7	Myc
PvGATA7	Myc
PvGATA7	TATA-box
PvGATA7	TATA-box
PvGATA7	TATA-box
PvGATA7	TATA-box
PvGATA7	TATA-box
PvGATA7	TATA-box
PvGATA7	TATA-box
PvGATA7	TATA-box
PvGATA7	TATA-box
PvGATA7	TATA-box
PvGATA7	TATA-box
PvGATA7	TATA-box
PvGATA7	TATA-box
PvGATA7	TATA-box
PvGATA7	TATA-box
PvGATA7	TATA-box
PvGATA7	TATA-box
PvGATA7	TATA-box
PvGATA7	TATA-box
PvGATA7	TATA-box
PvGATA7	TATA-box
PvGATA7	TATA-box
PvGATA7	TATA-box
PvGATA7	TATA-box
PvGATA7	TATA-box
PvGATA7	TATA-box
PvGATA7	TATA-box
PvGATA7	TATA-box
PvGATA7	TATA-box
PvGATA7	TATA-box
PvGATA7	TATA-box
PvGATA7	TATA-box
PvGATA7	TATA-box
PvGATA7	TATA-box
PvGATA7	TATA-box
PvGATA7	TATA-box
PvGATA7	TATA-box
PvGATA7	TATA-box
PvGATA7	TATA-box
PvGATA7
PvGATA7
PvGATA7
PvGATA7
PvGATA7
PvGATA7
PvGATA7
PvGATA7
PvGATA7
PvGATA7
PvGATA7
PvGATA7
PvGATA7	WUN-motif
PvGATA7	CTAG-motif
PvGATA7	TCT-motif
PvGATA7	TCT-motif
PvGATA7	TCT-motif
PvGATA7	GATA-motif
PvGATA7	GATA-motif
PvGATA7	GATA-motif
PvGATA7	GATA-motif
PvGATA7	STRE
PvGATA7	Unnamed__1
PvGATA7	Unnamed__1
PvGATA7	3-AF1 binding site
PvGATA7	CAAT-box
PvGATA7	CAAT-box
PvGATA7	CAAT-box
PvGATA7	CAAT-box
PvGATA7	CAAT-box
PvGATA7	CAAT-box
PvGATA7	CAAT-box
PvGATA7	CAAT-box
PvGATA7	CAAT-box
PvGATA7	CAAT-box
PvGATA7	CAAT-box
PvGATA7	CAAT-box
PvGATA7	CAAT-box
PvGATA7	CAAT-box
PvGATA7	CAAT-box
PvGATA7	CAAT-box
PvGATA7	CAAT-box
PvGATA7	CAAT-box
PvGATA7	CAAT-box
PvGATA7	CAAT-box
PvGATA7	MBS
PvGATA7	TCA-element
PvGATA7	TCA-element
PvGATA8	Myc
PvGATA8	TATA-box
PvGATA8	TATA-box
PvGATA8	TATA-box
PvGATA8	TATA-box
PvGATA8	TATA-box
PvGATA8	TATA-box
PvGATA8	TATA-box
PvGATA8	TATA-box
PvGATA8	TATA-box
PvGATA8	TATA-box
PvGATA8	TATA-box
PvGATA8	TATA-box
PvGATA8	TATA-box
PvGATA8	TATA-box
PvGATA8	TATA-box
PvGATA8	TATA-box
PvGATA8	TATA-box
PvGATA8	TATA-box
PvGATA8	TATA-box
PvGATA8	TATA-box
PvGATA8	TATA-box
PvGATA8	TATA-box
PvGATA8	TATA-box
PvGATA8	TATA-box
PvGATA8	TATA-box
PvGATA8	TATA-box
PvGATA8	TATA-box
PvGATA8	TATA-box
PvGATA8	TATA-box
PvGATA8	TATA-box
PvGATA8	TATA-box
PvGATA8	TATA-box
PvGATA8	TATA-box
PvGATA8	TATA-box
PvGATA8	TATA-box
PvGATA8	TATA-box
PvGATA8	TATA-box
PvGATA8	TATA-box
PvGATA8	TATA-box
PvGATA8	TATA-box
PvGATA8	TATA-box
PvGATA8	TATA-box
PvGATA8	TATA-box
PvGATA8	TATA-box
PvGATA8	TATA-box
PvGATA8	TATA-box
PvGATA8	TATA-box
PvGATA8	TATA-box
PvGATA8	TATA-box
PvGATA8	TATA-box
PvGATA8	TATA-box
PvGATA8	TATA-box
PvGATA8	TATA-box
PvGATA8	TATA-box
PvGATA8	TATA-box
PvGATA8	TATA-box
PvGATA8	TATA-box
PvGATA8	TATA-box
PvGATA8	TATA-box
PvGATA8	TATA-box
PvGATA8	TATA-box
PvGATA8	TATA-box
PvGATA8	TATA-box
PvGATA8	TATA-box
PvGATA8	TATA-box
PvGATA8	TATA-box
PvGATA8	TATA-box
PvGATA8	TATA-box
PvGATA8	TATA-box
PvGATA8	TATA-box
PvGATA8	TATA-box
PvGATA8	TATA-box
PvGATA8	TATA-box
PvGATA8	TATA-box
PvGATA8	TATA-box
PvGATA8	TATA-box
PvGATA8	TATA-box
PvGATA8	TATA-box
PvGATA8	TATA-box
PvGATA8	TATA-box
PvGATA8	TATA-box
PvGATA8	TATA-box
PvGATA8	TATA-box
PvGATA8	TATA-box
PvGATA8	TATA-box
PvGATA8	TATA-box
PvGATA8	TATA-box
PvGATA8	TATA-box
PvGATA8	TATA-box
PvGATA8	TATA-box
PvGATA8	TATA-box
PvGATA8	TATA-box
PvGATA8	TATA-box
PvGATA8	TATA-box
PvGATA8	TATA-box
PvGATA8	TATA-box
PvGATA8	TATA-box
PvGATA8	TATA-box
PvGATA8	TATA-box
PvGATA8	TATA-box
PvGATA8	TATA-box
PvGATA8	TATA-box
PvGATA8	TATA-box
PvGATA8	TATA-box
PvGATA8	TATA-box
PvGATA8	TATA-box
PvGATA8	TATA-box
PvGATA8
PvGATA8
PvGATA8
PvGATA8
PvGATA8
PvGATA8
PvGATA8
PvGATA8
PvGATA8
PvGATA8
PvGATA8
PvGATA8	LTR
PvGATA8	DRE core
PvGATA8	TCT-motif
PvGATA8	TCT-motif
PvGATA8	MYC
PvGATA8	MYC
PvGATA8	AT~TATA-box
PvGATA8	AT~TATA-box
PvGATA8	AT~TATA-box
PvGATA8	AT~TATA-box
PvGATA8	AT~TATA-box
PvGATA8	AT~TATA-box
PvGATA8	AAGAA-motif
PvGATA8	AAGAA-motif
PvGATA8	I-box
PvGATA8	MRE
PvGATA8	MRE
PvGATA8	CAAT-box
PvGATA8	CAAT-box
PvGATA8	CAAT-box
PvGATA8	CAAT-box
PvGATA8	CAAT-box
PvGATA8	CAAT-box
PvGATA8	CAAT-box
PvGATA8	CAAT-box
PvGATA8	CAAT-box
PvGATA8	CAAT-box
PvGATA8	CAAT-box
PvGATA8	CAAT-box
PvGATA8	CAAT-box
PvGATA8	CAAT-box
PvGATA8	CAAT-box
PvGATA8	CAAT-box
PvGATA8	CAAT-box
PvGATA8	CAAT-box
PvGATA8	CAAT-box
PvGATA8	CAAT-box
PvGATA8	CAAT-box
PvGATA8	CAAT-box
PvGATA8	CAAT-box
PvGATA8	CAAT-box
PvGATA8	CAAT-box
PvGATA8	CAAT-box
PvGATA8	CAAT-box
PvGATA8	CAAT-box
PvGATA8	CAAT-box
PvGATA8	CAAT-box
PvGATA8	CAAT-box
PvGATA8	CAAT-box
PvGATA8	CAAT-box
PvGATA8	Unnamed__1
PvGATA8	MBS
PvGATA8	ABRE4
PvGATA8	LAMP-element
PvGATA8	AE-box
PvGATA8	G-box
PvGATA8	GATA-motif
PvGATA8	ARE
PvGATA8	ARE
PvGATA8	ERE
PvGATA8	Box 4
PvGATA8	Box 4
PvGATA8	Box 4
PvGATA8	Box 4
PvGATA8	Box 4
PvGATA8	Box 4
PvGATA8	WRE3
PvGATA8	Myb
PvGATA8	Myb
PvGATA8	MYB
PvGATA8	MYB
PvGATA8	TATA
PvGATA8	TATA
PvGATA8	ABRE3a
PvGATA8	ABRE
PvGATA8	Unnamed__6
PvGATA8	Unnamed__6
PvGATA8	TC-rich repeats
PvGATA8	TC-rich repeats
PvGATA8	TC-rich repeats
PvGATA8	Unnamed__4
PvGATA8	Unnamed__4
PvGATA8	Unnamed__4
PvGATA8	Unnamed__4
PvGATA9
PvGATA9
PvGATA9
PvGATA9
PvGATA9
PvGATA9
PvGATA9
PvGATA9
PvGATA9	TATA-box
PvGATA9	TATA-box
PvGATA9	TATA-box
PvGATA9	TATA-box
PvGATA9	TATA-box
PvGATA9	TATA-box
PvGATA9	TATA-box
PvGATA9	TATA-box
PvGATA9	TATA-box
PvGATA9	TATA-box
PvGATA9	TATA-box
PvGATA9	TATA-box
PvGATA9	TATA-box
PvGATA9	TATA-box
PvGATA9	TATA-box
PvGATA9	TATA-box
PvGATA9	TATA-box
PvGATA9	TATA-box
PvGATA9	TATA-box
PvGATA9	TATA-box
PvGATA9	TATA-box
PvGATA9	TATA-box
PvGATA9	TATA-box
PvGATA9	TATA-box
PvGATA9	TATA-box
PvGATA9	TATA-box
PvGATA9	TATA-box
PvGATA9	TATA-box
PvGATA9	TATA-box
PvGATA9	TATA-box
PvGATA9	TATA-box
PvGATA9	TATA-box
PvGATA9	TATA-box
PvGATA9	TATA-box
PvGATA9	TATA-box
PvGATA9	TATA-box
PvGATA9	TATA-box
PvGATA9	TATA-box
PvGATA9	TATA-box
PvGATA9	TATA-box
PvGATA9	TATA-box
PvGATA9	TATA-box
PvGATA9	TATA-box
PvGATA9	TATA-box
PvGATA9	TATA-box
PvGATA9	TATA-box
PvGATA9	TATA-box
PvGATA9	TATA-box
PvGATA9	TATA-box
PvGATA9	TATA-box
PvGATA9	TATA-box
PvGATA9	Box II -like sequence
PvGATA9	TCT-motif
PvGATA9	TCT-motif
PvGATA9	TCT-motif
PvGATA9	AAGAA-motif
PvGATA9	AT~TATA-box
PvGATA9	AT~TATA-box
PvGATA9	AT~TATA-box
PvGATA9	AT~TATA-box
PvGATA9	AT~TATA-box
PvGATA9	AT~TATA-box
PvGATA9	MYC
PvGATA9	MYC
PvGATA9	MYC
PvGATA9	MYC
PvGATA9	MYC
PvGATA9	MYC
PvGATA9	MRE
PvGATA9	CAT-box
PvGATA9	ABRE4
PvGATA9	GT1-motif
PvGATA9	GT1-motif
PvGATA9	Unnamed__1
PvGATA9	Unnamed__1
PvGATA9	CAAT-box
PvGATA9	CAAT-box
PvGATA9	CAAT-box
PvGATA9	CAAT-box
PvGATA9	CAAT-box
PvGATA9	CAAT-box
PvGATA9	CAAT-box
PvGATA9	CAAT-box
PvGATA9	CAAT-box
PvGATA9	CAAT-box
PvGATA9	CAAT-box
PvGATA9	CAAT-box
PvGATA9	CAAT-box
PvGATA9	CAAT-box
PvGATA9	CAAT-box
PvGATA9	CAAT-box
PvGATA9	CAAT-box
PvGATA9	CAAT-box
PvGATA9	CAAT-box
PvGATA9	CAAT-box
PvGATA9	CAAT-box
PvGATA9	CAAT-box
PvGATA9	CAAT-box
PvGATA9	CAAT-box
PvGATA9	CAAT-box
PvGATA9	CAAT-box
PvGATA9	CAAT-box
PvGATA9	CAAT-box
PvGATA9	CAAT-box
PvGATA9	CAAT-box
PvGATA9	CAAT-box
PvGATA9	G-box
PvGATA9	G-box
PvGATA9	GATA-motif
PvGATA9	STRE
PvGATA9	STRE
PvGATA9	TGA-element
PvGATA9	dOCT
PvGATA9	ARE
PvGATA9	Box 4
PvGATA9	Box 4
PvGATA9	MYB-like sequence
PvGATA9	as-1
PvGATA9	Box II
PvGATA9	CGTCA-motif
PvGATA9	TCA
PvGATA9	TATA
PvGATA9	MYB
PvGATA9	MYB
PvGATA9	ABRE3a
PvGATA9	W box
PvGATA9	W box
PvGATA9	TGACG-motif
PvGATA9	ABRE
PvGATA9	Unnamed__4
PvGATA9	Unnamed__4
PvGATA9	Unnamed__4
PvGATA9	Unnamed__4
PvGATA9	Unnamed__4
PvGATA9	Unnamed__4
PvGATA9	Unnamed__4
PvGATA10	G-Box
PvGATA10	TATA
PvGATA10	TATA
PvGATA10	TATA
PvGATA10	TATA
PvGATA10	MYB
PvGATA10	MYB
PvGATA10	MYB
PvGATA10	Unnamed__6
PvGATA10	ABRE
PvGATA10	ABRE
PvGATA10	AT1-motif
PvGATA10	Unnamed__4
PvGATA10	Unnamed__4
PvGATA10	Unnamed__4
PvGATA10	Unnamed__4
PvGATA10	Unnamed__4
PvGATA10	Unnamed__4
PvGATA10	Unnamed__4
PvGATA10	Unnamed__4
PvGATA10	ARE
PvGATA10	ARE
PvGATA10	ARE
PvGATA10	F-box
PvGATA10	Box 4
PvGATA10	Box 4
PvGATA10	Box 4
PvGATA10	Box 4
PvGATA10	Box 4
PvGATA10	ERE
PvGATA10	ERE
PvGATA10	ERE
PvGATA10	MYB-like sequence
PvGATA10	chs-CMA1a
PvGATA10	chs-CMA1a
PvGATA10	Myb
PvGATA10	GT1-motif
PvGATA10	MBS
PvGATA10	CAAT-box
PvGATA10	CAAT-box
PvGATA10	CAAT-box
PvGATA10	CAAT-box
PvGATA10	CAAT-box
PvGATA10	CAAT-box
PvGATA10	CAAT-box
PvGATA10	CAAT-box
PvGATA10	CAAT-box
PvGATA10	CAAT-box
PvGATA10	CAAT-box
PvGATA10	CAAT-box
PvGATA10	CAAT-box
PvGATA10	CAAT-box
PvGATA10	CAAT-box
PvGATA10	CAAT-box
PvGATA10	CAAT-box
PvGATA10	CAAT-box
PvGATA10	CAAT-box
PvGATA10	CAAT-box
PvGATA10	CAAT-box
PvGATA10	CAAT-box
PvGATA10	CAAT-box
PvGATA10	CAAT-box
PvGATA10	CAAT-box
PvGATA10	CAAT-box
PvGATA10	CAAT-box
PvGATA10	CAAT-box
PvGATA10	CAAT-box
PvGATA10	CAAT-box
PvGATA10	CAAT-box
PvGATA10	CAAT-box
PvGATA10	CAAT-box
PvGATA10	CAAT-box
PvGATA10	CAAT-box
PvGATA10	CAAT-box
PvGATA10	CAAT-box
PvGATA10	CAAT-box
PvGATA10	Unnamed__1
PvGATA10	G-box
PvGATA10	TCA-element
PvGATA10	GCN4_motif
PvGATA10	STRE
PvGATA10
PvGATA10
PvGATA10
PvGATA10
PvGATA10
PvGATA10
PvGATA10
PvGATA10
PvGATA10	TATA-box
PvGATA10	TATA-box
PvGATA10	TATA-box
PvGATA10	TATA-box
PvGATA10	TATA-box
PvGATA10	TATA-box
PvGATA10	TATA-box
PvGATA10	TATA-box
PvGATA10	TATA-box
PvGATA10	TATA-box
PvGATA10	TATA-box
PvGATA10	TATA-box
PvGATA10	TATA-box
PvGATA10	TATA-box
PvGATA10	TATA-box
PvGATA10	TATA-box
PvGATA10	TATA-box
PvGATA10	TATA-box
PvGATA10	TATA-box
PvGATA10	TATA-box
PvGATA10	TATA-box
PvGATA10	TATA-box
PvGATA10	TATA-box
PvGATA10	TATA-box
PvGATA10	TATA-box
PvGATA10	TATA-box
PvGATA10	TATA-box
PvGATA10	TATA-box
PvGATA10	TATA-box
PvGATA10	TATA-box
PvGATA10	TATA-box
PvGATA10	TATA-box
PvGATA10	TATA-box
PvGATA10	TATA-box
PvGATA10	TATA-box
PvGATA10	TATA-box
PvGATA10	TATA-box
PvGATA10	TATA-box
PvGATA10	TATA-box
PvGATA10	TATA-box
PvGATA10	TATA-box
PvGATA10	TATA-box
PvGATA10	TATA-box
PvGATA10	TATA-box
PvGATA10	TATA-box
PvGATA10	TATA-box
PvGATA10	TATA-box
PvGATA10	TATA-box
PvGATA10	TATA-box
PvGATA10	TATA-box
PvGATA10	TATA-box
PvGATA10	TATA-box
PvGATA10	TATA-box
PvGATA10	TATA-box
PvGATA10	TATA-box
PvGATA10	TATA-box
PvGATA10	TATA-box
PvGATA10	TATA-box
PvGATA10	TATA-box
PvGATA10	TATA-box
PvGATA10	TATA-box
PvGATA10	TATA-box
PvGATA10	TATA-box
PvGATA10	TATA-box
PvGATA10	TATA-box
PvGATA10	TATA-box
PvGATA10	TATA-box
PvGATA10	TATA-box
PvGATA10	TATA-box
PvGATA10	TCT-motif
PvGATA10	WUN-motif
PvGATA10	AAGAA-motif
PvGATA10	AAGAA-motif
PvGATA10	AAGAA-motif
PvGATA10	AT~TATA-box
PvGATA10	AT~TATA-box
PvGATA10	AT~TATA-box
PvGATA10	AT~TATA-box
PvGATA10	AT~TATA-box
PvGATA10	AT~TATA-box
PvGATA10	MYC
PvGATA10	MYC
PvGATA10	O2-site
PvGATA10	I-box
PvGATA11	Myb
PvGATA11	ARE
PvGATA11	ARE
PvGATA11	MYB recognition site
PvGATA11	MYB recognition site
PvGATA11	ERE
PvGATA11	ERE
PvGATA11	Box 4
PvGATA11	Box 4
PvGATA11	Box 4
PvGATA11	ABRE
PvGATA11	Unnamed__4
PvGATA11	Unnamed__4
PvGATA11	Unnamed__4
PvGATA11	Unnamed__4
PvGATA11	Unnamed__4
PvGATA11	Unnamed__4
PvGATA11	Unnamed__4
PvGATA11	Unnamed__4
PvGATA11	Unnamed__4
PvGATA11	Unnamed__4
PvGATA11	Unnamed__4
PvGATA11	Unnamed__4
PvGATA11	TATA
PvGATA11	ABRE3a
PvGATA11	MYC
PvGATA11	MYC
PvGATA11	MYC
PvGATA11	AAGAA-motif
PvGATA11	I-box
PvGATA11	CCAAT-box
PvGATA11	CCAAT-box
PvGATA11	O2-site
PvGATA11	TATA-box
PvGATA11	TATA-box
PvGATA11	TATA-box
PvGATA11	TATA-box
PvGATA11	TATA-box
PvGATA11	TATA-box
PvGATA11	TATA-box
PvGATA11	TATA-box
PvGATA11	TATA-box
PvGATA11	TATA-box
PvGATA11	TATA-box
PvGATA11	Myc
PvGATA11
PvGATA11
PvGATA11
PvGATA11
PvGATA11
PvGATA11
PvGATA11
PvGATA11
PvGATA11
PvGATA11
PvGATA11	GATA-motif
PvGATA11	Sp1
PvGATA11	STRE
PvGATA11	STRE
PvGATA11	STRE
PvGATA11	STRE
PvGATA11	STRE
PvGATA11	CAAT-box
PvGATA11	CAAT-box
PvGATA11	CAAT-box
PvGATA11	CAAT-box
PvGATA11	CAAT-box
PvGATA11	CAAT-box
PvGATA11	CAAT-box
PvGATA11	CAAT-box
PvGATA11	CAAT-box
PvGATA11	CAAT-box
PvGATA11	CAAT-box
PvGATA11	CAAT-box
PvGATA11	CAAT-box
PvGATA11	CAAT-box
PvGATA11	CAAT-box
PvGATA11	CAAT-box
PvGATA11	CAAT-box
PvGATA11	CAAT-box
PvGATA11	CAAT-box
PvGATA11	CAAT-box
PvGATA11	CAAT-box
PvGATA11	CAAT-box
PvGATA11	CAAT-box
PvGATA11	CAAT-box
PvGATA11	CAAT-box
PvGATA11	CAAT-box
PvGATA11	CAAT-box
PvGATA11	CAAT-box
PvGATA11	CAAT-box
PvGATA11	CAAT-box
PvGATA11	CAAT-box
PvGATA11	CAAT-box
PvGATA11	CAAT-box
PvGATA11	CAAT-box
PvGATA11	CAAT-box
PvGATA11	CAAT-box
PvGATA11	CAAT-box
PvGATA11	CAAT-box
PvGATA11	ABRE4
PvGATA11	MBS
PvGATA11	GT1-motif
PvGATA11	G-box
PvGATA12	AAGAA-motif
PvGATA12	MYC
PvGATA12	MYC
PvGATA12	MYC
PvGATA12	MYC
PvGATA12	O2-site
PvGATA12	TATC-box
PvGATA12	I-box
PvGATA12	I-box
PvGATA12
PvGATA12
PvGATA12
PvGATA12
PvGATA12
PvGATA12
PvGATA12
PvGATA12
PvGATA12
PvGATA12
PvGATA12
PvGATA12
PvGATA12
PvGATA12
PvGATA12
PvGATA12
PvGATA12
PvGATA12
PvGATA12
PvGATA12
PvGATA12
PvGATA12
PvGATA12
PvGATA12
PvGATA12
PvGATA12	TATA-box
PvGATA12	TATA-box
PvGATA12	TATA-box
PvGATA12	TATA-box
PvGATA12	TATA-box
PvGATA12	TATA-box
PvGATA12	TATA-box
PvGATA12	TATA-box
PvGATA12	TATA-box
PvGATA12	TATA-box
PvGATA12	TATA-box
PvGATA12	TATA-box
PvGATA12	TATA-box
PvGATA12	TATA-box
PvGATA12	TATA-box
PvGATA12	TCT-motif
PvGATA12	TCT-motif
PvGATA12	WUN-motif
PvGATA12	WUN-motif
PvGATA12	GA-motif
PvGATA12	STRE
PvGATA12	STRE
PvGATA12	GT1-motif
PvGATA12	CAT-box
PvGATA12	ABRE4
PvGATA12	MBS
PvGATA12	CAAT-box
PvGATA12	CAAT-box
PvGATA12	CAAT-box
PvGATA12	CAAT-box
PvGATA12	CAAT-box
PvGATA12	CAAT-box
PvGATA12	CAAT-box
PvGATA12	CAAT-box
PvGATA12	CAAT-box
PvGATA12	CAAT-box
PvGATA12	CAAT-box
PvGATA12	CAAT-box
PvGATA12	CAAT-box
PvGATA12	CAAT-box
PvGATA12	CAAT-box
PvGATA12	CAAT-box
PvGATA12	CAAT-box
PvGATA12	CAAT-box
PvGATA12	CAAT-box
PvGATA12	CAAT-box
PvGATA12	CAAT-box
PvGATA12	CAAT-box
PvGATA12	CAAT-box
PvGATA12	CAAT-box
PvGATA12	CAAT-box
PvGATA12	CAAT-box
PvGATA12	CAAT-box
PvGATA12	CAAT-box
PvGATA12	CAAT-box
PvGATA12	3-AF1 binding site
PvGATA12	Unnamed__1
PvGATA12	Unnamed__1
PvGATA12	Unnamed__1
PvGATA12	G-box
PvGATA12	G-box
PvGATA12	G-box
PvGATA12	G-box
PvGATA12	G-box
PvGATA12	TCA-element
PvGATA12	as-1
PvGATA12	as-1
PvGATA12	as-1
PvGATA12	as-1
PvGATA12	Myb
PvGATA12	Myb
PvGATA12	ATCT-motif
PvGATA12	ATCT-motif
PvGATA12	TGA-element
PvGATA12	ARE
PvGATA12	ARE
PvGATA12	ARE
PvGATA12	ARE
PvGATA12	ARE
PvGATA12	ARE
PvGATA12	dOCT
PvGATA12	Box 4
PvGATA12	Box 4
PvGATA12	Box 4
PvGATA12	MYB-like sequence
PvGATA12	MYB-like sequence
PvGATA12	ERE
PvGATA12	ERE
PvGATA12	TGACG-motif
PvGATA12	TGACG-motif
PvGATA12	TGACG-motif
PvGATA12	TGACG-motif
PvGATA12	ABRE
PvGATA12	ABRE
PvGATA12	ABRE
PvGATA12	ABRE
PvGATA12	ABRE
PvGATA12	ABRE
PvGATA12	ABRE
PvGATA12	Unnamed__4
PvGATA12	Unnamed__4
PvGATA12	Unnamed__4
PvGATA12	Unnamed__4
PvGATA12	Unnamed__4
PvGATA12	Unnamed__4
PvGATA12	Unnamed__4
PvGATA12	Unnamed__4
PvGATA12	Unnamed__4
PvGATA12	Unnamed__4
PvGATA12	Unnamed__4
PvGATA12	Unnamed__4
PvGATA12	Unnamed__4
PvGATA12	Gap-box
PvGATA12	CGTCA-motif
PvGATA12	CGTCA-motif
PvGATA12	CGTCA-motif
PvGATA12	CGTCA-motif
PvGATA12	G-Box
PvGATA12	G-Box
PvGATA12	G-Box
PvGATA12	MYB
PvGATA12	MYB
PvGATA12	MYB
PvGATA12	MYB
PvGATA12	Myb-binding site
PvGATA12	ABRE3a
PvGATA12	W box
PvGATA12	W box
PvGATA13	ABRE3a
PvGATA13	TATA
PvGATA13	TATA
PvGATA13	CGTCA-motif
PvGATA13	TC-rich repeats
PvGATA13	TC-rich repeats
PvGATA13	Unnamed__4
PvGATA13	Unnamed__4
PvGATA13	ABRE
PvGATA13	ABRE
PvGATA13	TGACG-motif
PvGATA13	chs-CMA1a
PvGATA13	ERE
PvGATA13	ERE
PvGATA13	ERE
PvGATA13	ERE
PvGATA13	ERE
PvGATA13	ERE
PvGATA13	ERE
PvGATA13	ERE
PvGATA13	ERE
PvGATA13	ERE
PvGATA13	Box 4
PvGATA13	Box 4
PvGATA13	Box 4
PvGATA13	Box 4
PvGATA13	Box 4
PvGATA13	Box 4
PvGATA13	Box 4
PvGATA13	Box 4
PvGATA13	Box 4
PvGATA13	Box 4
PvGATA13	Myb
PvGATA13	as-1
PvGATA13	G-box
PvGATA13	G-box
PvGATA13	Unnamed__1
PvGATA13	CAAT-box
PvGATA13	CAAT-box
PvGATA13	CAAT-box
PvGATA13	CAAT-box
PvGATA13	CAAT-box
PvGATA13	CAAT-box
PvGATA13	CAAT-box
PvGATA13	CAAT-box
PvGATA13	CAAT-box
PvGATA13	CAAT-box
PvGATA13	CAAT-box
PvGATA13	CAAT-box
PvGATA13	CAAT-box
PvGATA13	CAAT-box
PvGATA13	CAAT-box
PvGATA13	CAAT-box
PvGATA13	CAAT-box
PvGATA13	CAAT-box
PvGATA13	CAAT-box
PvGATA13	CAAT-box
PvGATA13	CAAT-box
PvGATA13	CAAT-box
PvGATA13	CAAT-box
PvGATA13	CAAT-box
PvGATA13	CAAT-box
PvGATA13	CAAT-box
PvGATA13	CAAT-box
PvGATA13	CAAT-box
PvGATA13	CAAT-box
PvGATA13	CAAT-box
PvGATA13	CAAT-box
PvGATA13	CAAT-box
PvGATA13	CAAT-box
PvGATA13	CAAT-box
PvGATA13	ABRE4
PvGATA13	GT1-motif
PvGATA13	GT1-motif
PvGATA13	WUN-motif
PvGATA13	TCT-motif
PvGATA13	TCT-motif
PvGATA13	TATA-box
PvGATA13	TATA-box
PvGATA13	TATA-box
PvGATA13	TATA-box
PvGATA13	TATA-box
PvGATA13	TATA-box
PvGATA13	TATA-box
PvGATA13	TATA-box
PvGATA13	TATA-box
PvGATA13	TATA-box
PvGATA13	TATA-box
PvGATA13	TATA-box
PvGATA13	TATA-box
PvGATA13	TATA-box
PvGATA13	TATA-box
PvGATA13	TATA-box
PvGATA13	TATA-box
PvGATA13	TATA-box
PvGATA13	TATA-box
PvGATA13	TATA-box
PvGATA13	TATA-box
PvGATA13	TATA-box
PvGATA13	TATA-box
PvGATA13	TATA-box
PvGATA13	TATA-box
PvGATA13	TATA-box
PvGATA13	TATA-box
PvGATA13	TATA-box
PvGATA13	TATA-box
PvGATA13	TATA-box
PvGATA13	TATA-box
PvGATA13	TATA-box
PvGATA13	TATA-box
PvGATA13	TATA-box
PvGATA13	TATA-box
PvGATA13	TATA-box
PvGATA13	TATA-box
PvGATA13	TATA-box
PvGATA13	TATA-box
PvGATA13	TATA-box
PvGATA13	TATA-box
PvGATA13	TATA-box
PvGATA13	TATA-box
PvGATA13	TATA-box
PvGATA13	TATA-box
PvGATA13	TATA-box
PvGATA13	TATA-box
[truncated: 3,500 more rows]

## Sheet: Figures
	Growth and development	Stress responsiveness	Hormone responsiveness	Total
PvGATA25	16	2	2	20									PvGATA25	0.0250313
PvGATA1	19	4	7	30									PvGATA1	0.0375469
PvGATA10	14	5	3	22									PvGATA10	0.0275344
PvGATA28	11	5	7	23									PvGATA28	0.028786
PvGATA9	13	1	7	21									PvGATA9	0.0262829
PvGATA3	10	5	3	18									PvGATA3	0.0225282
PvGATA12	22	9	20	51									PvGATA12	0.0638298
PvGATA5	15	5	6	26	26.375								PvGATA5	0.0325407
PvGATA4	9	4	3	16									PvGATA4	0.020025
PvGATA11	8	3	3	14									PvGATA11	0.0175219
PvGATA8	15	7	3	25	18.3333								PvGATA8	0.0312891
PvGATA23	13	0	3	16									PvGATA23	0.020025
PvGATA7	15	4	4	23									PvGATA7	0.028786
PvGATA21	17	3	3	23									PvGATA21	0.028786
PvGATA20	12	6	17	35									PvGATA20	0.0438048
PvGATA27	7	4	5	16									PvGATA27	0.020025
PvGATA24	12	7	10	29	23.6667								PvGATA24	0.0362954
PvGATA31	19	8	13	40									PvGATA31	0.0500626
PvGATA16	12	6	3	21									PvGATA16	0.0262829
PvGATA17	12	4	5	21									PvGATA17	0.0262829
PvGATA15	22	5	9	36									PvGATA15	0.0450563
PvGATA14	6	2	4	12									PvGATA14	0.0150188
PvGATA2	9	7	2	18									PvGATA2	0.0225282
PvGATA18	15	1	2	18									PvGATA18	0.0225282
PvGATA29	25	8	10	43									PvGATA29	0.0538173
PvGATA26	16	6	6	28									PvGATA26	0.0350438
PvGATA19	24	12	8	44									PvGATA19	0.0550688
PvGATA30	12	4	4	20									PvGATA30	0.0250313
PvGATA22	25	6	6	37									PvGATA22	0.0463079
PvGATA13	18	3	6	27									PvGATA13	0.0337922
PvGATA6	14	5	7	26	27.9286								PvGATA6	0.0325407
				799
				51
				12
	Growth and development	Stress responsive	Phytohormone responsive	0
	0.571965	0.188986	0.239049	1
