# Supplementary material for: GATA transcription factor in common bean: A comprehensive genome-wide functional characterization, identification, and abiotic stress response evaluation
Source: Plant Mol Biol. 2024 Apr 17;114(3):43. doi: 10.1007/s11103-024-01443-y (PMC11024004; doi:10.1007/s11103-024-01443-y)
Supplement: Supplementary file 5 — Supplementary Table S5: One-to-one orthologous relationships between common bean and Arabidopsis and rice. And thier Phytozome transcript ID and corresponding gene names [file 11103_2024_1443_MOESM5_ESM.xlsx]

## Sheet: orthologous relationship
One-to-one orthologous relationships between common bean and Arabidopsis and rice.
Chromosome number	Phaseolus vulgaris		Chromosome number	Oryza sativa
Chr03	PvGATA12	==	Chr5	OsGATA25
Chr09	PvGATA26	==	Chr1	LOC_Os01g54210.1
Chr09	PvGATA26	==	Chr5	OsGATA23
Chr10	PvGATA29	==	Chr1	LOC_Os01g54210.1
Chr10	PvGATA29	==	Chr5	OsGATA23
Chr02	PvGATA4	==	Chr4	OsGATA20
Chromosome number	Phaseolus vulgaris		Chromosome number	Arabidopsis thaliana
Chr03	PvGATA12	==	Chr2	AtGATA20
Chr03	PvGATA9	==	Chr3	AtGATA17
Chr03	PvGATA12	==	Chr3	AtGATA18
Chr03	PvGATA9	==	Chr3	AtGATA15
Chr03	PvGATA9	==	Chr4	AtGATA30
Chr03	PvGATA10	==	Chr4	AtGATA22
Chr03	PvGATA12	==	Chr4	AtGATA19
Chr03	PvGATA9	==	Chr5	AtGATA16
Chr03	PvGATA10	==	Chr5	AtGATA21
Chr05	PvGATA16	==	Chr1	AtGATA10
Chr05	PvGATA16	==	Chr2	AtGATA13
Chr08	PvGATA20	==	Chr4	AT4G24470.3
Chr09	PvGATA22	==	Chr3	AtGATA6
Chr09	PvGATA28	==	Chr4	AtGATA22
Chr09	PvGATA23	==	Chr4	AT4G24470.3
Chr09	PvGATA22	==	Chr4	AtGATA3
Chr09	PvGATA26	==	Chr4	AtGATA9
Chr09	PvGATA26	==	Chr5	AtGATA12
Chr09	PvGATA28	==	Chr5	AtGATA21
Chr11	PvGATA31	==	Chr1	AtGATA10
Chr11	PvGATA31	==	Chr2	AtGATA13
Chr10	PvGATA29	==	Chr5	AtGATA12
Chr02	PvGATA5	==	Chr2	AtGATA20
Chr02	PvGATA6	==	Chr3	AtGATA6
Chr02	PvGATA6	==	Chr4	AtGATA7
Chr02	PvGATA4	==	Chr4	AT4G17570.2
Chr02	PvGATA5	==	Chr4	AtGATA19
Chr02	PvGATA6	==	Chr5	AtGATA5
Chr02	PvGATA4	==	Chr5	AtGATA27
Chr01	PvGATA3	==	Chr5	AtGATA23

## Sheet: gene names
Phytozome transcript ID and corresponding gene names
Oryza sativa			Phaseolus vulgaris			Arabidopsis thatliana
LOC_Os01g24070.1	OsGATA1		Phvul.001G035600.1.v2.1	PvGATA1		AT3G24050.1.TAIR10	AtGATA1
LOC_Os01g24070.2	OsGATA2		Phvul.001G109500.1.v2.1	PvGATA2		AT2G45050.1.TAIR10	AtGATA2
LOC_Os01g47360.1	OsGATA3		Phvul.001G226500.1.v2.1	PvGATA3		AT4G34680.1.TAIR10	AtGATA3
LOC_Os01g54210.1	OsGATA4		Phvul.002G001500.1.v2.1	PvGATA4		AT3G60530.1.TAIR10	AtGATA4
LOC_Os01g74540.1	OsGATA5		Phvul.002G030800.1.v2.1	PvGATA5		AT5G66320.1.TAIR10	AtGATA5
LOC_Os02g05510.1	OsGATA6		Phvul.002G112000.1.v2.1	PvGATA6		AT3G51080.1.TAIR10	AtGATA6
LOC_Os02g05510.3	OsGATA7		Phvul.002G213800.1.v2.1	PvGATA7		AT4G36240.1.TAIR10	AtGATA7
LOC_Os02g12790.1	OsGATA8		Phvul.002G250800.1.v2.1	PvGATA8		AT3G54810.1.TAIR10	AtGATA8
LOC_Os02g43150.1	OsGATA9		Phvul.003G110400.1.v2.1	PvGATA9		AT4G32890.1.TAIR10	AtGATA9
LOC_Os02g43150.2	OsGATA10		Phvul.003G137100.1.v2.1	PvGATA10		AT1G08000.1.TAIR10	AtGATA10
LOC_Os02g56250.1	OsGATA11		Phvul.003G224500.1.v2.1	PvGATA11		AT1G08010.1.TAIR10	AtGATA11
LOC_Os03g03850.1	OsGATA12		Phvul.003G253900.1.v2.1	PvGATA12		AT5G25830.1.TAIR10	AtGATA12
LOC_Os03g05160.1	OsGATA13		Phvul.003G258900.1.v2.1	PvGATA13		AT2G28340.1.TAIR10	AtGATA13
LOC_Os03g47970.1	OsGATA14		Phvul.004G079200.1.v2.1	PvGATA14		AT3G45170.1.TAIR10	AtGATA14
LOC_Os03g47970.2	OsGATA15		Phvul.004G083100.1.v2.1	PvGATA15		AT3G06740.1.TAIR10	AtGATA15
LOC_Os03g52450.1	OsGATA16		Phvul.005G134400.1.v2.1	PvGATA16		AT5G49300.1.TAIR10	AtGATA16
LOC_Os03g52450.2	OsGATA17		Phvul.007G095300.1.v2.1	PvGATA17		AT3G16870.1.TAIR10	AtGATA17
LOC_Os03g61570.2	OsGATA18		Phvul.007G227300.1.v2.1	PvGATA18		AT3G50870.1.TAIR10	AtGATA18
LOC_Os04g45650.2	OsGATA19		Phvul.008G157600.1.v2.1	PvGATA19		AT4G36620.1.TAIR10	AtGATA19
LOC_Os04g46020.1	OsGATA20		Phvul.008G182900.1.v2.1	PvGATA20		AT2G18380.1.TAIR10	AtGATA20
LOC_Os04g46020.2	OsGATA21		Phvul.008G254600.1.v2.1	PvGATA21		AT5G56860.1.TAIR10	AtGATA21
LOC_Os05g06340.1	OsGATA22		Phvul.009G003800.1.v2.1	PvGATA22		AT4G26150.1.TAIR10	AtGATA22
LOC_Os05g44400.1	OsGATA23		Phvul.009G035300.1.v2.1	PvGATA23		AT5G26930.1.TAIR10	AtGATA23
LOC_Os05g49280.1	OsGATA24		Phvul.009G035400.1.v2.1	PvGATA24		AT3G21175.1.TAIR10	AtGATA24
LOC_Os05g50270.1	OsGATA25		Phvul.009G077500.1.v2.1	PvGATA25		AT4G24470.1.TAIR10	AtGATA25
LOC_Os06g37450.1	OsGATA26		Phvul.009G110400.1.v2.1	PvGATA26		AT4G17570.1.TAIR10	AtGATA26
LOC_Os06g48534.1	OsGATA27		Phvul.009G118600.1.v2.1	PvGATA27		AT5G47140.1.TAIR10	AtGATA27
LOC_Os10g32070.1	OsGATA28		Phvul.009G232700.1.v2.1	PvGATA28		AT1G51600.1.TAIR10	AtGATA28
LOC_Os10g40810.1	OsGATA29		Phvul.010G146300.1.v2.1	PvGATA29		AT3G20750.1.TAIR10	AtGATA29
LOC_Os11g08410.1	OsGATA30		Phvul.011G039600.1.v2.1	PvGATA30		AT4G16141.1.TAIR10	AtGATA30
LOC_Os12g07120.1	OsGATA31		Phvul.011G080200.1.v2.1	PvGATA31
LOC_Os12g42970.1	OsGATA32
